# Supplementary material for: Associations between systemic inflammation indicators and nonalcoholic fatty liver disease: evidence from a prospective study
Source: Front Immunol. 2024 Jun 24;15:1389967. doi: 10.3389/fimmu.2024.1389967 (PMC11228160; doi:10.3389/fimmu.2024.1389967)
Supplement: Supplementary file 1 [file Table_1.xlsx]

## Sheet: Sheet1
Supplementary Table S1 Associations between systemic inflammation indicators and NAFLD by subgroups
Peripheral immune markers	Sex			Age			BMI
	HR (95% CI)		P for interaction	HR (95% CI)		P for interaction	HR (95% CI)		P for interaction
	Male	Female		<60 years	>=60 years		<25	>=25
CRP	1.03(1.02~1.04)	1.03(1.02~1.04)	0.97	1.03(1.02~1.04)	1.03(1.02~1.04)	0.878	1.03(1.02~1.04)	1.03(1.03~1.04)	0.925
Lymphocytes	1.01(0.99~1.03)	0.99(0.95~1.04)	0.507	1.01(0.99~1.03)	0.99(0.95~1.03)	0.244	0.98(0.93~1.04)	1.01(0.99~1.03)	0.546
Monocytes	1.44(1.30~1.60)	1.03(0.98~1.08)	0.001	1.03(1.00~1.07)	1.40(1.24~1.58)	0.001	1.04(1.01~1.07)	1.37(1.21~1.55)	0.003
Neutrophils	1.08(1.05~1.10)	1.04(1.01~1.07)	0.324	1.03(1.00~1.07)	1.09(1.06~1.11)	0.328	1.06(1.04~1.09)	1.05(1.02~1.09)	0.148
LMR	0.95(0.93~0.98)	0.98(0.96~1.00)	0.362	0.98(0.97~1.00)	0.95(0.93~0.97)	0.018	0.95(0.93~0.97)	0.98(0.96~1.00)	0.063
NLR	1.07(1.05~1.10)	1.06(1.03~1.09)	0.848	1.05(1.02~1.09)	1.08(1.06~1.10)	0.358	1.07(1.04~1.10)	1.08(1.05~1.10)	0.918
PLR	0.95(0.92~0.98)	0.96(0.93~1.00)	0.545	0.94(0.91~0.97)	0.98(0.95~1.00)	0.103	0.97(0.93~1.00)	0.95(0.92~0.99)	0.484
SII	1.01(0.98~1.04)	1.01(0.98~1.04)	0.409	0.99(0.96~1.02)	1.04(1.01~1.07)	0.222	1.03(0.99~1.06)	1.00(0.97~1.03)	0.376
Values were presented as hazard ratios (95% confidence interval).
