# Supplementary material for: Associations between systemic inflammation indicators and nonalcoholic fatty liver disease: evidence from a prospective study
Source: Front Immunol. 2024 Jun 24;15:1389967. doi: 10.3389/fimmu.2024.1389967 (PMC11228160; doi:10.3389/fimmu.2024.1389967)
Supplement: Supplementary file 2 [file Table_2.xlsx]

## Sheet: Sheet1
	Supplementary Table S2 Sensitive analysis of the systemic inflammation indicators on NAFLD
Peripheral immune markers	Sensitive analysis 1			Sensitive analysis 2			Sensitive analysis 3			Sensitive analysis 4
	(2-year lag-analysis)			(5-year lag-analysis)			(Daily or almost daily)			(Three or four times a week)
	N=214858			N=214300			N=214858			N=214300
	HR (95% CI)	P-value		HR (95% CI)	P-value		HR (95% CI)	P-value		HR (95% CI)	P-value
C-reactive protein(mg/L)
<1.0	1.00(ref)			1.00(ref)			1.00(ref)			1.00(ref)
(1.0，2.0)	1.29(1.17~1.42)	0.001		1.26(1.14~1.40)	0.001		1.22(1.10,1.36)	0.001		1.36(1.19,1.56)	0.001
(2.0，3.0)	1.58(1.41~1.77)	0.001		1.57(1.39~1.77)	0.001		1.57(1.38,1.78)	0.001		1.80(1.54,2.10)	0.001
(3.0，4.0)	1.73(1.53~1.97)	0.001		1.65(1.44~1.89)	0.001		1.80(1.57,2.07)	0.001		1.97(1.67,2.34)	0.001
>=4.0	2.12(1.88~2.38)	0.001		1.98(1.74~2.25)	0.001		2.09(1.83,2.38)	0.001		1.36(2.02,2.77)	0.001
Lymphocyte count(10^9cells/L)
<1.0	1.11(1.02~1.20)	0.016		1.08(0.99~1.18)	0.077		1.14(1.04,1.26)	0.005		1.08(1.02,1.14)	0.021
(1.0，2.0)	1.00(ref)			1.00(ref)			1.00(ref)			1.00(ref)
(2.0，3.0)	1.03(0.95~1.12)	0.464		1.00(0.92~1.10)	0.937		1.08(0.98,1.18)	0.13		1.12(0.99,1.25)	0.0546
(3.0，4.0)	1.08(0.97~1.21)	0.17		1.06(0.94~1.20_	0.363		1.11(0.98,1.26)	0.095		1.11(0.96,1.29)	0.148
>=4.0	1.04(0.90~1.21)	0.612		1.01(0.86~1.19)	0.908		1.10(0.93,1.29)	0.278		1.14(0.95,1.37)	0.166
Monocyte count(10^9cells/L)
<0.3	1.00(ref)			1.00(ref)			1.00(ref)			1.00(ref)
(0.3，0.5)	1.04(0.96~1.14)	0.334		1.02(0.93~1.12)	0.678		1.03(0.94,1.14)	0.511		1.08(0.96,1.20)	0.201
(0.5，0.7)	1.08(0.98~1.18)	0.111		1.06(0.96~1.17)	0.241		1.04(0.94,1.15)	0.4585		1.05(0.93,1.19)	0.44
(0.7，0.9)	1.13(1.01~1.26)	0.028		1.09(0.97~1.23)	0.139		1.00(0.88,1.14)	0.985		0.96(0.82,1.20)	0.589
>=0.9	1.37(1.23~1.53)	0.001		1.36(1.20~1.53)	0.001		1.35(1.19,1.54)	0.001		1.32(1.13,1.53)	0
Neutrophil count(10^9cells/L)
<2.0	1.00(ref)			1.00(ref)			1.00(ref)			1.00(ref)
(2.0，4.0)	1.10(0.99~1.22)	0.054		1.13(1.02~1.26)	0.022		1.11(0.99,1.24)	0.064		1.12(0.98,1.29)	0.103
(4.0，6.0)	1.17(1.06~1.30)	0.003		1.21(1.08~1.35)	0.001		1.18(1.05,1.32)	0.006		1.11(0.97,1.28)	0.14
(6.0，8.0)	1.28(1.14~1.44)	0.001		1.31(1.16~1.49)	0.001		1.30(1.14,1.48)	0.001		1.32(1.13,1.54)	0
>=8.0	1.34(1.18~1.52)	0.001		1.40(1.22~1.60)	0.001		1.36(1.18,1.57)	0.005		1.29(1.08,1.51)	0.004
Lymphocyte-to-monocyte radio(LMR)
<3.0	1.00(ref)			1.00(ref)			1.00(ref)			1.00(ref)
(3.0，4.0)	0.81(0.74~0.89)	0.001		0.84(0.76~0.93)	0.001		0.82(0.74,0.91)	0.001		0.86(0.77,0.95)	0.001
(4.0，5.0)	0.77(0.71~0.86)	0.001		0.81(0.73~0.89)	0.001		0.81(0.73,0.90)	0.001		0.88(0.78,0.98)	0.001
(5.0，6.0)	0.78(0.70~0.87)	0.001		0.81(0.72~0.91)	0.001		0.81(0.71,0.91)	0.001		0.81(0.72,0.91)	0.001
>=6.0	0.77(0.69~0.86)	0.001		0.78(0.70~0.88)	0.001		0.81(0.72,0.92)	0.001		0.90(0.81,0.98)	0.001
Neutrophil-to-lymphocyte radio(NLR)
<2.0	1.00(ref)			1.00(ref)			1.00(ref)			1.00(ref)
(2.0，3.0)	0.93(0.83~1.03)	0.137		0.89(0.80~1.00)	0.049		0.92(0.82,1.03)	0.135		0.88(0.76,1.00)	0.055
(3.0，4.0)	0.94(0.85~1.05)	0.255		0.94(0.84~1.05)	0.291		0.94(0.84,1.06)	0.327		0.94(0.82,1.08)	0.414
(4.0，5.0)	1.11(0.99~1.24)	0.066		1.13(1.00~1.28)	0.043		1.14(1.01,1.29)	0.042		1.16(1.08,1.26)	0.046
>=5.0	1.19(1.07~1.32)	0.001		1.20(1.08~1.34)	0.001		1.18(1.05,1.32)	0.006		1.18(1.06,1.29)	0.025
Platelet-to-lymphocyte radio(PLR)
<100	1.20(1.09~1.32)	0.001		1.16(1.05~1.29)	0.004		1.20(1.08,1.34)	0.001		1.24(1.09,1.41)	0.001
(100，120)	1.08(0.98~1.19)	0.135		1.03(0.93~1.15)	0.576		1.11(0.99,1.24)	0.075		1.06(0.93,1.22)	0.379
(120，150)	1.02(0.93~1.20)	0.651		1.00(0.90~1.10)	0.921		0.99(0.89,1.10)	0.822		1.01(0.89,1.15)	0.86
(150，200)	1.00(ref)			1.00(ref)			1.00(ref)			1.00(ref)
>=200	1.16(1.04~1.29)	0.008		1.14(1.02~1.28)	0.026		1.16(1.03,1.31)	0.018		1.16(1.02,1.31)	0.05
Systemic immune-inflammation index(SII)
<400	1.00(ref)			1.00(ref)			1.00(ref)			1.00(ref)
(400，500)	0.91(0.83~1.01)	0.07		0.95(0.85~1.06)	0.328		0.97(0.87,1.09)	0.627		0.90(0.79,1.03)	0.12
(500，600)	0.99(0.89~1.09)	0.761		1.02(0.91~1.14)	0.744		0.98(0.87,1.10)	0.705		0.95(0.83,1.08)	0.421
(600，800)	0.97(0.88~1.07)	0.521		0.99(0.90~1.10)	0.876		0.99(0.89,1.10)	0.88		0.93(0.82,1.05)	0.23
>=800	1.12(1.02~1.23)	0.014		1.19(1.08~1.31)	0.001		1.14(1.03,1.27)	0.016		1.08(1.02,1.14)	0.021
	Values were presented as hazard ratios (95% confidence interval).
